# Supplementary material for: Conserved Role of Heterotrimeric G Proteins in Plant Defense and Cell Death Progression
Source: Genes (Basel). 2024 Jan 18;15(1):115. doi: 10.3390/genes15010115 (PMC10815853; doi:10.3390/genes15010115)
Supplement: Supplementary file 1 [file genes-15-00115-s001.zip]

Archive with 1 entries (1 files):
- genes-2823528-supplementary.pdf
